# Supplementary material for: Parabacteroides vesiculifaciens sp. nov., a Novel Immunomodulatory, Vesicle-Producing Gut Commensal Isolated from the Human Gut
Source: Int J Mol Sci. 2026 Mar 18;27(6):2763. doi: 10.3390/ijms27062763 (PMC13026095; doi:10.3390/ijms27062763)
Supplement: Supplementary file 1 [file ijms-27-02763-s001.zip]

Archive with 1 entries (1 files):
- ijms-4187136-supplementary.pdf
